# Supplementary material for: Analyzing Gene Expression from Whole Tissue vs. Different Cell Types Reveals the Central Role of Neurons in Predicting Severity of Alzheimer’s Disease
Source: PLoS One. 2012 Sep 28;7(9):e45879. doi: 10.1371/journal.pone.0045879 (PMC3461041; doi:10.1371/journal.pone.0045879)
Supplement: Table S3 — Lists of top 50 AD predictive genes that were most frequent in the different feature selection models. (XLSX) [file pone.0045879.s005.xlsx]

## Sheet: Whole cortex
Table S3: Lists of top 50 AD predictive genes that were most frequent in the different feature selection models and appeared in at least 10 models (out of the total 20 cross validation models) for each biological process in each dataset.
Biological regulation		Developmental process		Response to stimulus		Multi cellular organismal process		Localization		Metabolic process		Immune sys process		Biological adhesion
entrez id	# models	entrez id	# models	entrez id	# models	entrez id	# models	entrez id	# models	entrez id	# models	entrez id	# models	entrez id	# models
1112	20	649	20	116	20	2176	20	284	20	1112	20	1385	20	165	20
1608	20	1112	20	1112	20	4897	20	604	20	1608	20	2176	20	649	20
2176	20	2055	20	1176	20	7480	20	636	20	2176	20	2302	20	3611	20
2395	20	2176	20	2055	20	29106	20	652	20	2395	20	3707	20	4685	20
4682	20	2302	20	2176	20	63974	20	4897	20	4682	20	4437	20	4745	20
4790	20	2395	20	2922	20	84251	20	5080	20	4790	20	4790	20	4897	20
5929	20	4897	20	3316	20	887	19	5879	20	5929	20	5970	20	4974	20
5989	20	5970	20	4790	20	2055	19	5911	20	5989	20	5989	20	7087	20
8405	20	6929	20	4897	20	6750	19	6776	20	8405	20	6929	20	7148	20
8934	20	7280	20	5521	20	51174	19	7704	20	8934	20	7334	20	8500	20
9416	20	7480	20	5571	20	57801	19	8878	20	9416	20	7335	20	9231	20
9422	20	7516	20	5929	20	1608	18	10210	20	9422	20	7857	20	10174	20
9577	20	7716	20	6929	20	2395	18	10325	20	9577	20	9261	20	10873	20
10570	20	7857	20	7480	20	5571	18	22794	20	10570	20	9759	20	24146	20
23152	20	7994	20	8934	20	5970	18	57576	20	23152	20	9966	20	55591	20
23678	20	8997	20	8988	20	2302	17	64121	20	23678	20	56259	20	57348	20
27132	20	9759	20	9454	20	10938	17	65055	20	27132	20	64421	20	5879	19
27175	20	10570	20	9966	20	11069	17	285521	20	27175	20	5879	19	10417	19
55915	20	10614	20	10570	20	2596	16	998	19	55915	20	9252	19	3693	18
63974	20	57645	20	23765	20	2918	16	4738	19	63974	20	54941	19	1007	17
78991	20	57801	20	51606	20	9759	15	55914	19	78991	20	598	18	4753	17
79590	20	63974	20	57522	20	55859	15	58528	19	79590	20	66005	18	563	16
80264	20	134549	20	887	19	649	14	4487	18	80264	20	2281	17	2185	16
253980	20	140767	20	2918	19	3291	14	6780	18	253980	20	3551	17	998	15
381	19	744	19	3291	19	3611	14	10133	18	381	19	10087	17	5100	15
2055	19	2596	19	3611	19	7148	14	11127	18	2055	19	1445	16	6812	15
4711	19	2937	19	5970	19	8507	14	23513	18	4711	19	2204	16	8745	15
4976	19	3611	19	5989	19	57645	14	4092	17	4976	19	4792	16	9672	15
5970	19	6275	19	5999	19	1385	13	10076	17	5970	19	6776	16	10669	15
6804	19	6525	19	6539	19	4976	13	57619	17	6804	19	10417	16	4240	14
6894	19	7335	19	6750	19	1392	12	8766	16	6894	19	7942	15	11151	14
6929	19	10381	19	6804	19	8312	12	26047	16	6929	19	868	14	64072	14
7994	19	51174	19	7716	19	6525	11	585	15	7994	19	2033	14	83660	14
8997	19	51626	19	9261	19	8914	11	1454	15	8997	19	665	13	3728	12
10614	19	55859	19	9577	19	9856	11	4205	15	10614	19	6622	13	114132	12
10938	19	165	18	9759	19	5868	10	581	14	10938	19	7295	13	255631	12
23536	19	627	18	11280	19	23401	10	160622	13	23536	19	604	12	667	11
25827	19	1385	18	23678	19	51626	10	6777	11	25827	19	285	11	4017	11
51174	19	1392	18	27327	19	117155	10	22920	11	51174	19	1958	11	5829	11
51606	19	1608	18	84251	19			23063	11	51606	19	11151	11	2683	10
55501	19	2558	18	151556	19			40	10	55501	19	5058	10	6094	10
55757	19	4948	18	1608	18			5534	10	55757	19			10076	10
64121	19	4976	18	2302	18			51199	10	64121	19			55914	10
79088	19	7469	18	2395	18					79088	19
83931	19	7704	18	2596	18					83931	19
134218	19	8312	18	5187	18					134218	19
375	18	8914	18	7335	18					375	18
1392	18	9856	18	8997	18					1392	18
2937	18	23401	18	10126	18					2937	18
3423	18	54815	18	11069	18					3423	18

## Sheet: Entorhinal cortex-neurons
Biological regulation		Developmental process		Response to stimulus		Multi cellular organismal process		Localization		Metabolic process		Immune sys process		Biological adhesion
entrez id	# models	entrez id	# models	entrez id	# models	entrez id	# models	entrez id	# models	entrez id	# models	entrez id	# models	entrez id	# models
293	17	5595	19	11284	18	1476	20	581	20	4705	16	2067	20	333	20
79641	17	6455	19	622	17	2583	20	2583	20	6143	16	2537	20	575	20
6853	16	622	18	2051	17	7138	20	5394	20	51575	16	5595	20	705	20
10498	16	4916	18	7070	17	4201	19	6209	20	197370	16	5605	20	3897	20
10554	16	9355	18	8938	17	4916	19	8775	20	1850	15	7070	20	3959	20
80764	16	27344	18	53916	17	7001	19	51596	20	8570	15	11151	20	5098	20
81857	16	51150	18	89941	17	7016	19	57576	20	9100	15	4282	19	7070	20
377	15	230	17	115	16	7917	19	65057	20	10873	15	3897	18	7087	20
3421	15	5361	17	1471	16	8694	19	160622	20	11103	15	51295	18	7264	20
4916	15	8861	17	2537	16	8861	19	5064	19	51341	15	7001	17	7448	20
5195	15	9099	17	5438	16	27344	19	8878	19	51773	15	11141	17	9379	20
8938	15	55201	17	5502	16	80204	19	55154	19	64710	15	10695	16	11151	20
10815	15	65078	17	5595	16	161882	19	55914	19	7016	14	27086	16	25992	20
11285	15	242	16	5605	16	226	18	1739	18	26224	14	56259	16	26999	20
23641	15	1471	16	9284	16	478	18	4205	18	51522	14	581	15	50512	20
65057	15	2937	16	9462	16	1727	18	4897	18	55119	14	7940	15	57348	20
89941	15	4201	16	23125	16	2067	18	5534	18	56987	14	10814	15	57453	20
572	14	7001	16	57731	16	2767	18	22794	18	60	13	171568	15	57863	20
1471	14	7070	16	353	15	23125	18	2288	17	687	13	1387	13	83660	20
2039	14	9045	16	478	15	51428	18	7375	17	5204	13	3480	13	1020	19
5361	14	9542	16	572	15	2902	17	57556	17	5925	13	5581	13	1739	19
5502	14	22859	16	784	15	3778	17	5108	16	6184	13	10628	13	2319	19
7593	14	23017	16	2067	15	3897	17	5925	16	7690	13	59307	13	4814	19
8733	14	2067	15	2937	15	5348	17	23162	16	55312	13	5699	12	8263	19
8881	14	2539	15	4916	15	5361	17	54832	16	1040	12	9057	12	55914	19
9699	14	2767	15	9355	15	9468	17	84376	16	2197	12	4221	11	1805	18
10633	14	2934	15	11151	15	84620	17	114790	16	5042	12	5300	11	10580	18
11142	14	8775	15	22859	15	581	16	3799	15	8224	12	6885	11	977	17
30851	14	9362	15	64428	15	773	16	1454	14	10928	12	9567	11	4301	17
54512	14	23363	15	65057	15	832	16	23063	14	55904	12	23098	11	8506	17
57338	14	25999	15	230	14	2775	16	96764	14	56647	12	301	10	9672	17
396	13	79641	15	396	14	4826	16	199720	14	64062	12	5624	10	56123	17
1476	13	84620	15	2842	14	4882	16	604	13	2051	11			324	16
2051	13	581	14	2902	14	5595	16	4038	13	6209	11			667	16
2629	13	2902	14	3014	14	60626	16	4118	13	7150	11			2621	16
2842	13	9024	14	4282	14	64788	16	10133	13	8881	11			7791	16
3778	13	23284	14	4882	14	2314	15	11127	13	9360	11			79414	16
5438	13	56977	14	5432	14	2593	15	118813	13	11338	11			4684	14
6604	13	57453	14	5441	14	3257	15	3064	12	22834	11			6091	14
6944	13	123872	14	5582	14	5582	15	5885	12	26973	11			6093	14
7001	13	333	13	6709	14	5864	15	4869	11	55870	11			6814	14
7917	13	2734	13	9146	14	8721	15	284	10	373	10			8214	14
8315	13	2775	13	10009	14	30818	15	9648	10	892	10			10417	14
8448	13	6209	13	23551	14	388677	15			2339	10			10873	14
8861	13	7280	13	27344	14	37	14			4857	10			1296	13
9577	13	7709	13	30851	14	2539	14			6150	10			5341	13
10369	13	8220	13	51596	14	2778	14			11331	10			6403	13
10814	13	10280	13	65078	14	6311	14			81846	10			6812	13
10982	13	10570	13	140461	14	7709	14			127933	10			6868	13
11151	13	23396	13	333	13	10272	14							8851	13

## Sheet: Cortex-astrocytes
Biological regulation		Developmental process		Multi cellular organismal process		Localization		Immune sys process		Biological adhesion
entrez id	# models	entrez id	# models	entrez id	# models	entrez id	# models	entrez id	# models	entrez id	# models
7586	11	3172	16	2	20	7014	20	6304	20	43	20
972	10	7014	16	12	20	8204	19	1051	19	3680	20
		1634	15	14	20	10013	19	1054	19	9993	20
		6648	15	18	20	26277	19	54361	18	387	19
		10472	15	19	20	652	18	1958	17	953	19
		153	14	24	20	54832	18	7189	17	1364	19
		1054	14	25	20	96764	18	23643	17	4815	19
		57538	14	31	20	4118	15	27086	17	8851	19
		197	13	33	20	10566	15	54209	17	23767	19
		4045	13	37	20	22919	15	629	16	55966	19
		4750	13	40	20	7249	14	641	16	65217	19
		10523	13	48	20	11127	14	712	16	25	18
		27086	13	51	20	160622	14	972	16	1000	18
		773	12	56	20	5194	13	1675	16	1828	18
		1051	12	58	20	55187	13	2207	16	3908	18
		1515	12	59	20	57679	13	3105	16	5872	18
		2253	12	60	20	3400	12	3135	16	7448	18
		4131	12	70	20	5898	12	3600	16	9231	18
		4810	12	71	20	116444	12	6480	16	51705	18
		5549	12	72	20	1856	11	7442	16	120114	18
		5584	12	81	20	2950	11	9246	16	100	17
		8085	12	87	20	6777	11	26191	16	259	17
		131118	12	88	20	11216	11	27166	16	3910	17
		53	11	90	20	4038	10	57161	16	4045	17
		641	11	91	20	8447	10	1848	15	4256	17
		891	11	92	20	54708	10	3452	15	4267	17
		2558	11	94	20			5595	15	5467	17
		6422	11	107	20			5806	15	5979	17
		10234	11	109	20			7010	15	7373	17
		55384	11	111	20			9046	15	10428	17
		302	10	113	20			50615	15	27	16
		652	10	114	20			253260	15	88	16
		4084	10	117	20			930	14	176	16
		4300	10	118	20			961	14	258	16
		5932	10	128	20			3430	14	265	16
		6304	10	133	20			3714	14	421	16
		7262	10	134	20			5599	14	961	16
		9923	10	135	20			5684	14	1463	16
		10409	10	136	20			8943	14	1524	16
		10428	10	146	20			9093	14	2814	16
		10522	10	147	20			23405	14	3385	16
		23314	10	148	20			24145	14	3671	16
		26160	10	150	20			55904	14	4200	16
		26239	10	151	20			60489	14	4814	16
		27166	10	152	20			118460	14	57863	16
		55626	10	153	20			301	13	64881	16
				154	20			729	13	65059	16
				155	20			1524	13	83692	16
				156	20			1906	13	183	15
				166	20			3133	13	214	15

## Sheet: Whole hippocampus
Biological regulation		Developmental process		Response to stimulus		Multi cellular organismal process		Localization		Metabolic process		Immune sys process		Biological adhesion
entrez id	# models	entrez id	# models	entrez id	# models	entrez id	# models	entrez id	# models	entrez id	# models	entrez id	# models	entrez id	# models
10488	18	1290	20	1290	19	185	20	284	20	4760	18	159	20	165	20
2077	17	64221	19	10488	19	5132	20	701	20	4729	17	671	20	3897	20
165	15	4760	18	58189	18	3199	19	1780	20	79053	17	716	20	5796	20
5132	15	9118	18	185	17	4760	19	1789	20	10488	16	924	20	8500	20
23541	15	185	17	1176	17	5995	19	2583	20	23051	16	952	20	9231	20
1176	14	165	16	3460	17	7148	19	5080	20	23541	16	1139	20	672	19
6618	14	3199	16	4760	17	7551	19	5194	20	4928	15	2625	20	1002	19
23051	14	4852	16	4779	17	9118	19	5534	20	5125	15	3115	20	1008	19
58189	14	10586	16	5132	17	10869	19	5796	20	5775	15	3430	20	1009	19
185	13	1418	15	5998	17	11197	19	5870	20	6125	15	3552	20	1463	19
1268	13	2308	15	114814	17	64221	19	8204	20	7272	15	3556	20	1823	19
9699	13	4779	15	51343	16	388677	19	22794	20	93973	15	3707	20	7148	19
10586	13	6125	15	716	15	580	18	23063	20	165	14	4851	20	9378	19
11197	13	11197	15	4440	15	2539	18	55154	20	4779	14	5601	20	1000	18
93973	13	55764	15	5530	15	2737	18	55909	20	10059	14	6285	20	1842	18
952	12	1832	14	9699	15	2915	18	55914	20	22893	14	6367	20	3232	18
3460	12	3552	14	9821	15	3048	18	64121	20	25937	14	7096	20	3691	18
4058	12	4729	14	22885	15	3691	18	65082	20	716	13	7098	20	3693	18
5998	12	9821	14	29072	15	3897	18	40	19	2077	13	7186	20	3908	18
27240	12	9980	14	55914	15	4851	18	585	19	2308	13	7525	20	4254	18
672	11	388677	14	64221	15	7138	18	652	19	2766	13	7855	20	4613	18
2308	11	672	13	93973	15	8736	18	948	19	3199	13	9252	20	9071	18
3838	11	677	13	491	14	9444	18	975	19	3939	13	9567	20	25992	18
4760	11	1948	13	1948	14	9980	18	998	19	5162	13	10321	20	55914	18
4852	11	8854	13	2259	14	10586	18	1454	19	6618	13	23598	20	971	17
4928	11	23654	13	2281	14	55764	18	4000	19	7148	13	56253	20	2833	17
5162	11	29114	13	2308	14	1908	17	4738	19	7592	13	56259	20	2889	17
7138	11	51343	13	2806	14	2243	17	5064	19	8395	13	57126	20	3339	17
7148	11	716	12	2890	14	4852	17	5167	19	9444	13	64135	20	5872	17
114814	11	942	12	2969	14	5894	17	5189	19	10142	13	64919	20	7205	17
2243	10	1268	12	3115	14	6863	17	6776	19	23076	13	81622	20	8745	17
2281	10	1387	12	3199	14	11133	17	6867	19	23464	13	466	19	390	16
2890	10	1653	12	4058	14	23040	17	7474	19	27175	13	677	19	667	16
2969	10	2737	12	4851	14	51317	17	7704	19	29088	13	728	19	1311	16
4613	10	6907	12	4852	14	63974	17	9001	19	29969	13	843	19	4684	16
4781	10	8110	12	5796	14	91851	17	10210	19	51021	13	942	19	4921	16
5530	10	9365	12	9221	14	1268	16	81565	19	56242	13	944	19	7412	16
5894	10	23314	12	9231	14	1523	16	157680	19	63974	13	1385	19	8263	16
6863	10	25937	12	25937	14	1948	16	382	18	64121	13	1387	19	10894	16
7551	10	26065	12	388677	14	2281	16	857	18	50	12	1435	19	23768	16
8110	10	80853	12	38	13	3399	16	1277	18	1452	12	1536	19	27328	16
10766	10	91851	12	136	13	4881	16	1794	18	2224	12	1908	19	54413	16
10847	10	38	11	942	13	5367	16	1956	18	4522	12	2002	19	960	15
11170	10	3394	11	952	13	5534	16	2950	18	4613	12	2147	19	1829	15
22893	10	3399	11	1268	13	5781	16	3400	18	4781	12	2207	19	3695	15
23654	10	3897	11	1387	13	5889	16	4092	18	5580	12	2217	19	4301	15
25937	10	4948	11	2697	13	7033	16	4193	18	5781	12	2533	19	4604	15
26033	10	5530	11	4781	13	8140	16	4487	18	5899	12	2737	19	5754	15
51317	10	6714	11	5082	13	9227	16	4647	18	6059	12	3004	19	8406	15
51343	10	6722	11	5125	13	9496	16	5018	18	8110	12	3394	19	9037	15

## Sheet: Hippocampus-neurons
Biological regulation		Developmental process		Response to stimulus		Multi cellular organismal process		Localization		Metabolic process		Immune sys process		Biological adhesion
entrez id	# models	entrez id	# models	entrez id	# models	entrez id	# models	entrez id	# models	entrez id	# models	entrez id	# models	entrez id	# models
55904	20	60	20	388	20	48	20	357	20	4705	15	2033	20	351	20
60	19	2550	20	3897	20	60	20	636	20	8570	15	2537	20	388	20
2550	19	6143	20	9100	20	388	20	1499	20	9100	15	3897	20	780	20
8570	19	51341	20	9844	20	3281	20	1718	20	6143	14	9140	20	950	20
9100	19	55904	20	55904	20	3897	20	1855	20	10873	14	55904	20	1545	20
11076	19	388	19	151556	20	51341	20	1956	20	26224	14	5691	18	3897	20
51773	19	2197	19	197370	20	334	19	2071	20	51522	14	5699	17	5098	20
151556	19	2734	19	687	19	1040	19	3400	20	5204	13	5710	17	5792	20
2339	18	6209	19	2033	19	2824	19	3799	20	11103	13	54472	17	5796	20
5204	18	56647	19	2550	19	4524	19	4205	20	51341	13	4282	16	6695	20
8881	18	48	18	4705	19	7016	19	5018	20	51773	13	203068	16	8496	20
10209	18	334	18	4857	19	8861	19	5590	20	197370	13	1387	15	8642	20
10928	18	2071	18	5925	19	11315	19	5870	20	687	12	4205	15	8851	20
26224	18	3897	17	8567	19	3176	18	5873	20	6184	12	4683	15	9270	20
56647	18	4779	17	10209	19	4205	18	5925	20	51575	12	3480	14	9638	20
687	17	65981	17	80895	19	4760	18	6209	20	55119	12	3654	14	10428	20
3192	17	3176	16	287	18	5590	18	8775	20	64710	12	351	13	10519	20
5925	17	6159	16	1040	18	7473	18	9183	20	1040	11	2821	13	10873	20
9844	17	6497	16	2339	18	22927	18	23463	20	2197	11	5719	13	23705	20
11331	17	8577	16	7150	18	23463	18	25836	20	5042	11	7010	13	23767	20
51341	17	8861	16	8739	18	23705	18	53405	20	5925	11	23705	12	23769	20
51575	17	219699	16	9126	18	25836	18	54386	20	7690	11	140885	12	55966	20
55837	17	117	15	51426	18	117	17	54832	20	10928	11	5689	11	83692	20
56987	17	2033	15	56647	18	4209	17	57216	20	56987	11	6868	11	85301	20
96459	17	2824	15	96459	18	5082	17	83548	20	60	10	26007	11	285704	20
197370	17	5925	15	60	17	6695	17	96764	20	1850	10	64421	11	1499	19
1850	16	8851	15	334	17	8577	17	132112	20	7016	10	720	10	1605	19
2734	16	1967	14	1211	17	57050	17	348980	20	8224	10	5170	10	4811	19
3897	16	5792	14	2537	17	79739	17	998	19	55904	10	5599	10	5467	19
6249	16	25836	14	4504	17	351	16	1780	19	64062	10	5605	10	5797	19
8739	16	27125	14	5590	17	2246	16	1856	19			7311	10	6868	19
11214	16	57534	14	5691	17	5170	16	2950	19			7454	10	7430	19
11315	16	71	13	8851	17	5499	16	3064	19			27086	10	8754	19
55035	16	546	13	10313	17	5795	16	5080	19			55016	10	257194	19
84858	16	4760	13	10928	17	7707	16	5362	19					285761	19
124411	16	5037	13	11214	17	9380	16	6867	19					165	18
48	15	6181	13	64750	17	51665	16	9053	19					183	18
1040	15	7917	13	401190	17	80031	16	23513	19					928	18
5439	15	79739	13	48	16	147495	16	1454	18					961	18
7690	15	94081	13	117	16	169981	16	5796	18					1842	18
8224	15	1718	12	381	16	71	15	5885	18					1956	18
8851	15	3480	12	1718	16	545	15	7375	18					4200	18
22834	15	6124	12	2071	16	816	15	7704	18					4753	18
57690	15	10743	12	2560	16	3212	15	11325	18					8082	18
388	14	23463	12	3176	16	5073	15	22794	18					8406	18
2537	14	343552	12	4760	16	5469	15	65055	18					8613	18
2746	14	230	11	5710	16	7275	15	5898	17					8910	18
3151	14	4205	11	8476	16	8195	15	6135	17					10085	18
6671	14	9706	11	11315	16	10085	15	10516	17					50509	18
9863	14	10523	11	23025	16	10428	15	11127	17					56123	18
